# Supplementary material for: Insights from the rescue and breeding management of Cuvier’s gazelle (Gazella cuvieri) through whole‐genome sequencing
Source: Evol Appl. 2022 Feb 22;15(3):351–64. doi: 10.1111/eva.13336 (PMC8965372; doi:10.1111/eva.13336)
Supplement: Supplementary file 2 — Table S1‐S3 [file EVA-15-351-s002.xlsx]

## Sheet: Table S1
Table S1. Metadata of the 30 gazelles used in this study: origin, generation, sex, group and extraction kit. Information regarding library ID, coverage and estimates obtained in the study (Heterozygosity, RoHS and Inbreeding)
Gazelle ID	Origin	Generation	Sex	Group	Extraction Kit	Library ID	StudBook number	Coverage	Heterozygosity (GATK)	Heterozygosity (ANGSD)	O(Het)	E(Het)	Total number of RoHs	Mean RoH size (bp)	Min RoH size (bp)	Max RoH size (bp)	Proportion of the genome in RoH	FPED	FHOM	FROH1	FROH2
G01	SPA-ALM	Founder	F	Founder	DNeasy Blood & Tissue (QIAGEN)	L1289	1145	4.76961	0.000192273	0.000229576	0.182183	0.265911	595	1.41235e+06	150000	21700000	0.379186	0.3854	0.31487	0.379186	0.364311
G02	SPA-ALM	Founder	F	Founder	DNeasy Blood & Tissue (QIAGEN)	L1288	1239	5.96185	0.000234147	0.000273729	0.220291	0.265887	540	1.10315e+06	150000	24400000	0.268794	0.2137	0.17149	0.268794	0.278253
G03	SPA-ALM	Founder	F	Founder	FirstDNA All Tissue (Gen-Ial)	L1241	1306	6.29452	0.000236912	0.000271975	0.227117	0.266547	505	1.27693e+06	150000	15950000	0.290972	0.2132	0.14793	0.290972	0.283543
G04	SPA-ALM	Founder	F	Founder	DNeasy Blood & Tissue (QIAGEN)	L1287	1349	7.10349	0.000250394	0.000286283	0.239226	0.26619	462	1.28074e+06	150000	17050000	0.266989	0.231	0.1013	0.266989	0.276521
G05	SPA-ALM	Founder	F	Founder	DNeasy Blood & Tissue (QIAGEN)	L1290	1406	6.96598	0.000262584	0.000299589	0.25327	0.266232	436	1.09644e+06	150000	14000000	0.215708	0.2224	0.04869	0.215708	0.231201
G06	SPA-ALM	Founder	M	Founder	FirstDNA All Tissue (Gen-Ial)	L1234	1464	6.62551	0.000258079	0.000295529	0.245156	0.266417	446	1.22971e+06	150000	20050000	0.247474	0.2379	0.0798	0.247474	0.241006
G07	SPA-ALM	Founder	F	Founder	DNeasy Blood & Tissue (QIAGEN)	L1286	1439	7.18828	0.000263663	0.000299682	0.251912	0.266219	536	1.03955e+06	150000	15300000	0.251422	0.2224	0.05374	0.251422	0.236061
G08	SPA-ALM	Founder	F	Founder	DNeasy Blood & Tissue (QIAGEN)	L1291	1486	5.37119	0.000208806	0.000245247	0.198961	0.26603	586	1.23703e+06	150000	18050000	0.327093	0.2327	0.25211	0.327093	0.317392
G09	SPA-ALM	Founder	F	Founder	DNeasy Blood & Tissue (QIAGEN)	L1293	1443	5.94802	0.000224971	0.000266723	0.213326	0.266307	589	1.23362e+06	150000	13750000	0.32786	0.2238	0.19895	0.32786	0.318304
G10	SPA-ALM	Founder	M	Founder	FirstDNA All Tissue (Gen-Ial)	L1231	1463	5.52208	0.000237781	0.000269871	0.22117	0.266041	500	1130100	150000	30000000	0.254964	0.2228	0.16866	0.254964	0.264775
G11	SPA-ALM	Founder	F	Founder	DNeasy Blood & Tissue (QIAGEN)	L1292	1481	5.92105	0.000235249	0.00027317	0.223489	0.266061	538	1.11784e+06	150000	16950000	0.271366	0.2796	0.16001	0.271366	0.267156
G12	SPA-ALM	Founder	F	Founder	FirstDNA All Tissue (Gen-Ial)	L1240	1471	7.22758	0.00024263	0.000276334	0.233436	0.266419	531	1.29011e+06	150000	12400000	0.309111	0.2183	0.1238	0.309111	0.301745
G13	SPA-CAN	Founder	M	Founder	FirstDNA All Tissue (Gen-Ial)	L1236	1576	7.66566	0.000231607	0.000260894	0.222097	0.266228	512	1.67646e+06	150000	42050000	0.387308	0.3234	0.16576	0.387308	0.361592
G14	TUN	F1	F	Offspring	FirstDNA All Tissue (Gen-Ial)	L1238	1711	7.69885	0.000256779	0.000292387	0.248494	0.266284	476	1.27668e+06	150000	20400000	0.274209	0.2418	0.06681	0.274209	0.270846
G15	TUN	F1	F	Offspring	FirstDNA All Tissue (Gen-Ial)	L1242	NA	7.02953	0.000249625	0.000281706	0.241786	0.266356	490	1.18306e+06	150000	18650000	0.261575	NA	0.09225	0.261575	0.26643
G16	TUN	F1	M	Offspring	MagAttract HMW (QIAGEN)	L1126	NA	8.52075	0.000276693	0.000297879	0.261234	0.26607	567	1.2269e+06	150000	16400000	0.313894	NA	0.01817	0.313894	0.270081
G17	TUN	F1	M	Offspring	MagAttract HMW (QIAGEN)	L1127	NA	8.82058	0.00028752	0.00031424	0.274442	0.266166	500	1276500	150000	19700000	0.287994	NA	-0.03109	0.287994	0.241144
G18	TUN	F1	M	Offspring	MagAttract HMW (QIAGEN)	L1128	NA	6.82753	0.000239819	0.000261106	0.225664	0.266119	560	1.37045e+06	150000	20950000	0.346292	NA	0.15202	0.346292	0.322053
G19	TUN	F1	F	Offspring	MagAttract HMW (QIAGEN)	L1134	NA	9.49094	0.000282665	0.000312345	0.27528	0.266128	491	1.17699e+06	150000	18600000	0.260763	NA	-0.03439	0.260763	0.241776
G20	TUN	F1	F	Offspring	MagAttract HMW (QIAGEN)	L1135	NA	14.5969	0.000295571	0.000332151	0.290587	0.266195	526	1.30019e+06	150000	20200000	0.308592	NA	-0.09163	0.308592	0.258268
G21	TUN	F1	F	Offspring	MagAttract HMW (QIAGEN)	L1136	NA	8.19098	0.000251876	0.000268797	0.239351	0.266149	565	1.39513e+06	150000	22250000	0.355678	NA	0.10069	0.355678	0.319314
G22	TUN	F2	F	Offspring	FirstDNA All Tissue (Gen-Ial)	L1237	NA	5.0716	0.00020423	0.000229578	0.194823	0.266581	603	1.23499e+06	150000	16450000	0.336027	0.2364	0.26918	0.336027	0.335487
G23	TUN	F2	F	Offspring	FirstDNA All Tissue (Gen-Ial)	L12432	NA	6.00975	0.000234726	0.000254463	0.222826	0.266474	564	1.14947e+06	150000	19250000	0.292529	NA	0.1638	0.292529	0.289531
G24	TUN	F2	F	Offspring	FirstDNA All Tissue (Gen-Ial)	L12442	NA	6.10241	0.000197417	0.000208191	0.184431	0.266575	592	1.72432e+06	150000	32700000	0.46061	NA	0.30814	0.46061	0.425164
G25	TUN	F2	F	Offspring	FirstDNA All Tissue (Gen-Ial)	L12452	NA	6.02457	0.000230281	0.000250246	0.22009	0.266587	561	1.14483e+06	150000	15250000	0.289799	NA	0.17442	0.289799	0.295039
G26	MOR	Moroccan	F	Moroccan	FirstDNA All Tissue (Gen-Ial)	L13162	NA	6.69515	0.000194674	0.000201732	0.180999	0.266911	592	1.76799e+06	150000	25500000	0.472274	NA	0.32187	0.472274	0.460793
G27	MOR	Moroccan	F	Moroccan	FirstDNA All Tissue (Gen-Ial)	L13172	NA	6.13336	0.000201333	0.000218344	0.188225	0.267134	646	1.43676e+06	150000	14600000	0.418804	NA	0.29539	0.418804	0.407778
G28	MOR	Moroccan	F	Moroccan	FirstDNA All Tissue (Gen-Ial)	L13182	NA	6.50172	0.000212218	0.000228447	0.196308	0.266824	606	1.46947e+06	150000	25500000	0.401815	NA	0.26428	0.401815	0.392205
G29	MOR	Moroccan	F	Moroccan	FirstDNA All Tissue (Gen-Ial)	L1319	NA	7.47477	0.000212566	0.000223915	0.19543	0.266328	622	1.68505e+06	150000	21950000	0.472928	NA	0.26621	0.472928	0.43438
G30	MOR	Moroccan	F	Moroccan	FirstDNA All Tissue (Gen-Ial)	L1320	NA	6.9213	0.000217317	0.00023156	0.198906	0.266253	634	1.6026e+06	150000	26550000	0.458466	NA	0.25294	0.458466	0.411301

## Sheet: Table S2
Table S2. Correlation of inbreeding estimates. Correlation coefficients between genomic inbreeding estimates and the inbreeding estimates from pedigree.
r
	FPED	FHOM	FROH1	FROH2
FPED	1	0.27	0.41	0.33
FHOM	0.27	1	0.7	0.85
FROH1	0.41	0.7	1	0.94
FROH2	0.33	0.85	0.94	1
n
	FPED	FHOM	FROH1	FROH2
FPED	15	15	15	15
FHOM	15	30	30	30
FROH1	15	30	30	30
FROH2	15	30	30	30
P
	FPED	FHOM	FROH1	FROH2
FPED		0.324	0.128	0.2287
FHOM	0.324		0	0
FROH1	0.128	0		0
FROH2	0.2287	0	0

## Sheet: Table S3
Table S3. Kinship coefficients calculated with NgsRelateV2 (theta) using the Founders and Offspring gazelles and from the Studbook of Cuvier's gazelle (Kinship)
Gazelles_Pair	Theta	Kinship_StudBook
G01_G05	2e-06	0.2282
G01_G08	0.04266	0.2597
G01_G09	0.005701	0.251
G01_G11	0.203569	0.2321
G02_G01	0.044063	0.25
G02_G05	3e-06	0.2463
G02_G08	0	0.2345
G02_G09	0.007181	0.2388
G02_G11	0.025413	0.2696
G03_G01	3.2e-05	0.2191
G03_G02	1e-06	0.2522
G03_G04	0.037192	0.2653
G03_G05	0.155185	0.4145
G03_G07	2e-06	0.2453
G03_G08	0.106716	0.2435
G03_G09	0	0.2338
G03_G11	0	0.2677
G04_G01	0	0.2269
G04_G02	0.00121	0.2235
G04_G05	0.074861	0.2432
G04_G08	2e-06	0.2454
G04_G09	0	0.2362
G04_G11	1e-06	0.226
G05_G08	0	0.3299
G05_G09	0	0.2523
G05_G11	0	0.2477
G06_G01	1e-06	0.224
G06_G02	0	0.2451
G06_G03	0.033924	0.2619
G06_G04	0.001044	0.2408
G06_G05	4e-06	0.2943
G06_G07	1e-06	0.2391
G06_G08	0.049631	0.2798
G06_G09	0.012424	0.2599
G06_G11	0	0.252
G06_G12	0	0.2379
G06_G13	0	0.2314
G06_G14	0	0.2364
G06_G22	0.14602	0.4277
G07_G01	1e-06	0.2322
G07_G02	0.008287	0.2355
G07_G04	0	0.2516
G07_G05	0	0.2552
G07_G08	0.000729	0.2596
G07_G09	0.080167	0.3207
G07_G11	0	0.2436
G08_G09	0.009551	0.2523
G08_G11	5e-06	0.2337
G10_G01	0	0.2333
G10_G02	1e-06	0.2477
G10_G03	1e-06	0.2467
G10_G04	0	0.236
G10_G05	4e-06	0.2347
G10_G06	2e-06	0.2363
G10_G07	0	0.2336
G10_G08	1e-06	0.2279
G10_G09	0	0.2309
G10_G11	0.053408	0.3397
G10_G12	0.080593	0.3439
G10_G13	0	0.2355
G10_G14	1e-06	0.2338
G10_G22	2e-06	0.235
G11_G09	0	0.237
G12_G01	1e-06	0.2317
G12_G02	1e-06	0.2445
G12_G03	0.010444	0.253
G12_G04	0	0.2384
G12_G05	0	0.2374
G12_G07	0.008802	0.256
G12_G08	0	0.2349
G12_G09	5e-06	0.2307
G12_G11	0.060176	0.3403
G13_G01	2e-06	0.2681
G13_G02	0	0.2306
G13_G03	0	0.2577
G13_G04	0	0.269
G13_G05	0	0.2417
G13_G07	1e-06	0.248
G13_G08	2e-06	0.2609
G13_G09	1e-06	0.2383
G13_G11	0	0.2341
G13_G12	1e-06	0.2423
G13_G14	0.019498	0.3161
G13_G22	0	0.2738
G14_G01	1e-06	0.2539
G14_G02	2e-06	0.2358
G14_G03	0	0.2516
G14_G04	6e-06	0.2556
G14_G05	0	0.2486
G14_G07	0.133629	0.4265
G14_G08	1e-06	0.2607
G14_G09	2e-06	0.2773
G14_G11	3e-06	0.2391
G14_G12	1.1e-05	0.2489
G22_G01	0	0.2389
G22_G02	1e-06	0.2405
G22_G03	1.8e-05	0.2567
G22_G04	0	0.2482
G22_G05	0	0.2714
G22_G07	0.006797	0.3328
G22_G08	0.013171	0.2703
G22_G09	7e-06	0.2686
G22_G11	1e-06	0.2459
G22_G12	0	0.2434
G22_G14	0.156824	0.4283
